# Supplementary material for: Changes in the gut microbiota composition of healthy young volunteers after administration of Lacticaseibacillus rhamnosus LRa05: A placebo-controlled study
Source: Front Nutr. 2023 Mar 14;10:1105694. doi: 10.3389/fnut.2023.1105694 (PMC10043436; doi:10.3389/fnut.2023.1105694)
Supplement: Supplementary file 1 [file Table_1.XLSX]

## Sheet: Table_S1
Table S1 the Metadata of All Volunteers
Sample	group	age	gender	HP0	LP0	BMI_0	BMI_4W	BF%_0	BF%_4W
A1	LRa05_0	23	F	102	64	25.5368	25.5368	32.25	32.95
A2	LRa05_0	21	M	119	77.5	25.9983	26.3334	31.95	26
A3	LRa05_0	21	M	120	85.5	17.2331	17.5056	40.05	NA
A4	LRa05_0	24	F	106.5	67.5	23.4451	23.3876	38.55	37.15
A6	LRa05_0	25	F	114.5	81.5	29.4935	29.2813	40.25	43
A7	LRa05_0	21	F	109.5	77.5	29.5816	29.0079	40.5	NA
A8	LRa05_0	20	M	123	86.5	29.1356	28.9017	36.05	NA
A9	LRa05_0	21	M	123	83	21.4127	21.6721	13.75	12.5
A10	LRa05_0	26	M	130	92	21.1501	21.2837	22.75	21.4
A11	LRa05_0	24	F	108.5	74.5	23.1795	23.7332	34.35	32.2
A12	LRa05_0	25	F	109.5	79.5	25.5777	26.1564	39.4	38.4
A13	LRa05_0	23	M	122	83.5	22.1183	22.21	16.85	NA
A14	LRa05_0	22	M	115.5	76.5	24.2908	24.1238	27	26.3
A15	LRa05_0	21	F	105	78.5	19.656	19.88	33.25	NA
A16	LRa05_0	21	M	127	81	23.255	23.22	28.95	29.05
A17	LRa05_0	20	F	101.5	71.5	22.8352	23.0655	35.75	35.35
A18	LRa05_0	23	F	98	67	19.1292	19.72	21.2	22.95
A19	LRa05_0	23	F	97	69	22.1384	20.58	34.05	NA
A20	LRa05_0	23	F	105.5	70.5	22.5161	22.11	34.1	NA
A21	LRa05_0	22	F	113.5	79	22.6726	22.71	37.65	NA
A22	LRa05_0	23	F	103	73	24.6733	25.1964	35	34.15
A23	LRa05_0	22	F	100	68.5	23.3575	23.5	38.9	NA
A24	LRa05_0	21	F	103	73.5	36.716	36.3419	48.7	50.25
A25	LRa05_0	24	M	113	76	23.045	23.0623	25.3	24.65
A26	LRa05_0	25	F	107.5	70.5	20.3244	20.0798	31.95	31.8
A27	LRa05_0	21	F	102.5	70	21.2299	20.45	28.1	NA
A28	LRa05_0	23	M	131	80.5	27.231	26.6423	24.75	28.05
A29	LRa05_0	23	F	104	74	21.7971	22.4377	27.1	27.85
A30	LRa05_0	23	F	118	76	23.4449	22.4	30	28.85
A31	LRa05_0	24	F	108	75	22.092	21.9527	26.55	25.7
A32	LRa05_0	20	F	101	69	27.3647	27.5134	40.8	NA
A33	LRa05_0	21	M	120	77	25.7166	26.4	25	NA
A34	LRa05_0	25	F	104.5	77	24.2549	23.8143	34.15	34
A35	LRa05_0	23	M	122.5	82.5	21.9754	22.5071	22.55	22.95
A36	LRa05_0	21	F	99.5	69	21.2485	21.6017	29.7	29.85
A37	LRa05_0	20	F	111	80	19.6338	17.96	27.25	NA
A38	LRa05_0	23	F	95.5	80	18.8754	19.2706	20.95	19.7
A40	LRa05_0	25	M	132.5	86	26.1072	26.4973	25.4	24.85
A41	LRa05_0	24	F	102	72	26.6982	26.5089	37.65	38.25
A42	LRa05_0	23	M	116	82.5	23.4602	23.5286	29.5	28.2
A43	LRa05_0	22	F	114	83	21.6649	21.436	31.8	31.7
A44	LRa05_0	22	F	101	69.5	19.647	19.5152	29.65	28.7
A45	LRa05_0	24	F	114	85	30.351	31.0694	41.35	42.9
A46	LRa05_0	23	M	89.5	63.5	21.8314	22.192	36.25	35.7
A47	LRa05_0	20	F	130	90	41.8387	40.39	51.05	NA
A48	LRa05_0	23	F	116.5	76.5	21.7584	21.9899	29	28.3
A49	LRa05_0	24	M	122	84	23.7977	23.7977	24.65	24
A50	LRa05_0	25	M	123	78.5	24.4785	24.177	26.9	24.3
B51	CTL_0	20	M	119	74.5	23.6195	23.55	28.95	NA
B52	CTL_0	21	F	112.5	79	25.1904	24.24	44	NA
B53	CTL_0	21	M	103	76	26.8031	25.71	31.95	NA
B54	CTL_0	23	F	103.5	64	19.5882	19.5481	21.2	22.65
B55	CTL_0	22	F	106.5	71.5	19.2351	19.7	20.65	21.2
B56	CTL_0	23	F	100	76	18.9778	19.7333	27.4	29.25
B57	CTL_0	21	F	111.5	76.5	24.2404	23.5296	34.15	33.95
B58	CTL_0	22	F	113	81	26.5723	26.89	38.45	40.65
B59	CTL_0	24	F	105	73.5	20.4467	21.22	22.15	NA
B60	CTL_0	25	F	106.5	74.5	18.6469	18.747	22.15	21.25
B61	CTL_0	24	F	113	70	17.2448	17.4251	25.45	26
B62	CTL_0	22	F	112	72	21.25	21.02	34.2	33.2
B63	CTL_0	21	F	87	55	24.7676	25.2112	39.9	40.45
B64	CTL_0	22	F	100.5	66	20.0689	19.8686	31.3	29.4
B65	CTL_0	20	F	100	72.5	17.2702	17.1	23	NA
B66	CTL_0	21	M	124	79.5	22.6736	22.57	21.05	NA
B67	CTL_0	22	M	112	80	27.0197	26.17	29	24.3
B68	CTL_0	22	M	129	85.5	24.9796	24.5061	25.9	NA
B69	CTL_0	22	F	110	83.5	23.5101	23.6435	34.4	31.4
B70	CTL_0	21	F	102	69	25.5626	25.6791	39.6	40.45
B72	CTL_0	20	M	128	77.5	32.1361	30.72	35.75	NA
B73	CTL_0	23	F	97	70.5	19.7656	19.9023	26	25.95
B74	CTL_0	26	F	104.5	77	20.9191	20.6142	31.45	32.7
B75	CTL_0	25	F	156.5	121	29.7457	29.8445	41.6	42.85
B76	CTL_0	21	M	112.5	66.5	28.5654	28.4	36.2	NA
B78	CTL_0	23	F	102	70	16.861	17.242	21.45	20.7
B79	CTL_0	26	M	133	76	23.0242	22.07	12.9	NA
B80	CTL_0	23	F	97.5	68	20.5879	20.14	33	NA
B81	CTL_0	21	F	104	73.5	17.1407	17.04	28.2	NA
B82	CTL_0	21	M	115	68	28.6594	27.76	30.7	NA
B83	CTL_0	21	F	120	89	20.5099	20.6174	32.55	28.4
B84	CTL_0	26	M	138	86	21.8785	21.3825	32.55	31.9
B85	CTL_0	21	F	109	74	24.3555	24.14	39.25	NA
B86	CTL_0	26	F	103	70.5	25.5247	25.2932	21.75	22
B87	CTL_0	23	M	125	88	24.8382	25.0033	20.75	18.15
B88	CTL_0	24	F	102	69.5	17.6615	17.6615	22.45	21.6
B89	CTL_0	21	F	106.5	64	17.2635	16.53	21.55	NA
B90	CTL_0	24	M	108.5	65.5	17.9271	18.0179	16.8	16.1
B92	CTL_0	24	F	109	72	24.7281	24.9915	35.05	34.1
B93	CTL_0	22	F	117	79	26.0021	26.3493	38.65	37.95
B94	CTL_0	20	M	114.5	75	20.4168	19.84	24.8	NA
B95	CTL_0	23	F	102	78	18.7891	19.39	28.95	29.35
B96	CTL_0	28	F	104	71	22.72	22.69	18	17.85
B97	CTL_0	28	M	118	83	22.22	22.81	21	20.6
B98	CTL_0	28	F	123	80	24.09	24.79	26	25.9
B99	CTL_0	30	M	110	75	26.3	26.77	18	18
